# Supplementary material for: Evolution of insect olfactory receptors
Source: eLife. 2014 Mar 26;3:e02115. doi: 10.7554/eLife.02115 (PMC3966513; doi:10.7554/eLife.02115)
Supplement: Figure 4—source data 4. — DOI: http://dx.doi.org/10.7554/eLife.02115.013 [file elife02115s005.txt]

#NEXUS
begin taxa;
	dimensions ntax=389;
	taxlabels
	DmGr47b
	DmGr57a
	DmGr32a
	DmGr68a
	DmGr39aa
	DmGr39ad
	DmGr39ab
	DmGr39ac
	AmGr9[&!color=#-39424]
	AmGr8[&!color=#-39424]
	DmGr21a
	DmGr63a
	DpuGr2[&!color=#-16777063]
	DpuGr1[&!color=#-16777063]
	DpuGr3[&!color=#-16777063]
	DpuGr5[&!color=#-16777063]
	DpuGr4[&!color=#-16777063]
	DpuGr9[&!color=#-16777063]
	DpuGr6[&!color=#-16777063]
	DpuGr7[&!color=#-16777063]
	DpuGr8[&!color=#-16777063]
	DpuGr11[&!color=#-16777063]
	DpuGr28[&!color=#-16777063]
	DpuGr27[&!color=#-16777063]
	DpuGr29[&!color=#-16777063]
	DpuGr23FIX[&!color=#-16777063]
	DpuGr16[&!color=#-16777063]
	DpuGr18[&!color=#-16777063]
	DpuGr15[&!color=#-16777063]
	DpuGr17[&!color=#-16777063]
	DpuGr14[&!color=#-16777063]
	DpuGr13[&!color=#-16777063]
	DpuGr10[&!color=#-16777063]
	DpuGr12[&!color=#-16777063]
	DpuGr24[&!color=#-16777063]
	DpuGr25[&!color=#-16777063]
	DpuGr26PSE[&!color=#-16777063]
	DpuGr21[&!color=#-16777063]
	DpuGr22[&!color=#-16777063]
	DpuGr20[&!color=#-16777063]
	DpuGr19[&!color=#-16777063]
	DpuGr52[&!color=#-16777063]
	DpuGr51[&!color=#-16777063]
	DpuGr48[&!color=#-16777063]
	DpuGr50[&!color=#-16777063]
	DpuGr47[&!color=#-16777063]
	DpuGr49[&!color=#-16777063]
	DpuGr53[&!color=#-16777063]
	DpuGr54[&!color=#-16777063]
	DpuGr30[&!color=#-16777063]
	DpuGr35FIX[&!color=#-16777063]
	DpuGr38[&!color=#-16777063]
	DpuGr40PSE[&!color=#-16777063]
	DpuGr33[&!color=#-16777063]
	DpuGr34FIX[&!color=#-16777063]
	DpuGr31[&!color=#-16777063]
	DpuGr36[&!color=#-16777063]
	DpuGr32[&!color=#-16777063]
	DpuGr37[&!color=#-16777063]
	DpuGr39[&!color=#-16777063]
	DpuGr41[&!color=#-16777063]
	LsigGR3[&!color=#-10092493]
	DpuGr58[&!color=#-16777063]
	LsigGR1[&!color=#-10092493]
	DmOr67d
	DmOr83c
	DmOr47b
	DmOr65a
	DmOr65b
	DmOr65c
	PsicOR13[&!color=#-13395712]
	DmOr49a
	DmOr85f
	DmOr67c
	DmOr92a
	DmOr85d
	DmOr67a
	DmOr85b
	DmOr85c
	DmOr69aA
	DmOr69aB
	DmOr88a
	AmOr119[&!color=#-39424]
	AmOr171[&!color=#-39424]
	PsicOR12[&!color=#-13395712]
	AmOr143[&!color=#-39424]
	AmOr144[&!color=#-39424]
	AmOr145[&!color=#-39424]
	AmOr142[&!color=#-39424]
	AmOr146[&!color=#-39424]
	AmOr150FIX[&!color=#-39424]
	AmOr151[&!color=#-39424]
	AmOr152[&!color=#-39424]
	AmOr149FIX[&!color=#-39424]
	AmOr154[&!color=#-39424]
	AmOr155C[&!color=#-39424]
	AmOr155JOI[&!color=#-39424]
	AmOr156[&!color=#-39424]
	AmOr148[&!color=#-39424]
	AmOr147FIX[&!color=#-39424]
	AmOr157[&!color=#-39424]
	PsicOR11[&!color=#-13395712]
	PsicOR10[&!color=#-13395712]
	PsicOR9[&!color=#-13395712]
	PsicOR8[&!color=#-13395712]
	PsicOR7[&!color=#-13395712]
	PsicOR6[&!color=#-13395712]
	PsicOR5[&!color=#-13395712]
	PsicOR4[&!color=#-13395712]
	PsicOR3[&!color=#-13395712]
	DmOr56a
	DmOr35a
	DmOr74a
	AmOr159CN[&!color=#-39424]
	AmOr122[&!color=#-39424]
	AmOr125[&!color=#-39424]
	AmOr128[&!color=#-39424]
	AmOr126[&!color=#-39424]
	AmOr127[&!color=#-39424]
	AmOr123[&!color=#-39424]
	AmOr130[&!color=#-39424]
	AmOr131[&!color=#-39424]
	AmOr134[&!color=#-39424]
	AmOr135[&!color=#-39424]
	AmOr132[&!color=#-39424]
	AmOr136[&!color=#-39424]
	AmOr97N[&!color=#-39424]
	AmOr105[&!color=#-39424]
	AmOr98[&!color=#-39424]
	AmOr104[&!color=#-39424]
	AmOr101[&!color=#-39424]
	AmOr99[&!color=#-39424]
	AmOr103[&!color=#-39424]
	AmOr102[&!color=#-39424]
	AmOr106[&!color=#-39424]
	AmOr113[&!color=#-39424]
	AmOr112[&!color=#-39424]
	AmOr107[&!color=#-39424]
	AmOr111[&!color=#-39424]
	AmOr108[&!color=#-39424]
	AmOr109[&!color=#-39424]
	AmOr117[&!color=#-39424]
	AmOr87[&!color=#-39424]
	AmOr84[&!color=#-39424]
	AmOr75[&!color=#-39424]
	AmOr86[&!color=#-39424]
	AmOr74C[&!color=#-39424]
	AmOr74FIX[&!color=#-39424]
	AmOr94[&!color=#-39424]
	AmOr96[&!color=#-39424]
	AmOr95[&!color=#-39424]
	AmOr91[&!color=#-39424]
	AmOr85[&!color=#-39424]
	AmOr88[&!color=#-39424]
	AmOr76[&!color=#-39424]
	AmOr78[&!color=#-39424]
	AmOr79[&!color=#-39424]
	AmOr82[&!color=#-39424]
	AmOr80[&!color=#-39424]
	AmOr81[&!color=#-39424]
	AmOr89[&!color=#-39424]
	AmOr90[&!color=#-39424]
	DmOr43a
	DmOr30a
	DmOr49b
	DmOr83a
	DmOr85e
	AmOr120[&!color=#-39424]
	AmOr141[&!color=#-39424]
	AmOr161[&!color=#-39424]
	PsicOR2[&!color=#-13395712]
	PsicOR1[&!color=#-13395712]
	DmOr13a
	AmOr1[&!color=#-39424]
	AmOr3[&!color=#-39424]
	AmOr16[&!color=#-39424]
	AmOr17[&!color=#-39424]
	AmOr6[&!color=#-39424]
	AmOr7[&!color=#-39424]
	AmOr5[&!color=#-39424]
	AmOr4[&!color=#-39424]
	AmOr15[&!color=#-39424]
	AmOr14[&!color=#-39424]
	AmOr13[&!color=#-39424]
	AmOr9[&!color=#-39424]
	AmOr8[&!color=#-39424]
	AmOr12[&!color=#-39424]
	AmOr_PheromonR11[&!color=#-39424]
	AmOr10[&!color=#-39424]
	AmOr60[&!color=#-39424]
	AmOr61[&!color=#-39424]
	AmOr59[&!color=#-39424]
	AmOr58[&!color=#-39424]
	AmOr55[&!color=#-39424]
	AmOr57[&!color=#-39424]
	AmOr56[&!color=#-39424]
	AmOr51[&!color=#-39424]
	AmOr52[&!color=#-39424]
	AmOr54[&!color=#-39424]
	AmOr53[&!color=#-39424]
	AmOr26[&!color=#-39424]
	AmOr27[&!color=#-39424]
	AmOr39[&!color=#-39424]
	AmOr38[&!color=#-39424]
	AmOr36[&!color=#-39424]
	AmOr37[&!color=#-39424]
	AmOr48[&!color=#-39424]
	AmOr47[&!color=#-39424]
	AmOr43[&!color=#-39424]
	AmOr40[&!color=#-39424]
	AmOr41[&!color=#-39424]
	AmOr42[&!color=#-39424]
	AmOr44[&!color=#-39424]
	AmOr45[&!color=#-39424]
	AmOr50[&!color=#-39424]
	AmOr49[&!color=#-39424]
	AmOr46[&!color=#-39424]
	AmOr31[&!color=#-39424]
	AmOr32[&!color=#-39424]
	AmOr33[&!color=#-39424]
	AmOr34[&!color=#-39424]
	AmOr19[&!color=#-39424]
	AmOr18[&!color=#-39424]
	AmOr30[&!color=#-39424]
	AmOr25[&!color=#-39424]
	AmOr29[&!color=#-39424]
	AmOr23[&!color=#-39424]
	AmOr21[&!color=#-39424]
	AmOr20[&!color=#-39424]
	AmOr24[&!color=#-39424]
	AmOr22[&!color=#-39424]
	AmOr35[&!color=#-39424]
	AmOr121[&!color=#-39424]
	AmOr115[&!color=#-39424]
	AmOr114[&!color=#-39424]
	AmOr167C[&!color=#-39424]
	AmOr167JOI[&!color=#-39424]
	AmOr165FIX[&!color=#-39424]
	AmOr165C[&!color=#-39424]
	AmOr166C[&!color=#-39424]
	AmOr166JOI[&!color=#-39424]
	AmOr163[&!color=#-39424]
	AmOr164F[&!color=#-39424]
	AmOr118[&!color=#-39424]
	AmOr160[&!color=#-39424]
	AmOr62[&!color=#-39424]
	AmOr65[&!color=#-39424]
	AmOr67[&!color=#-39424]
	AmOr66[&!color=#-39424]
	AmOr63[&!color=#-39424]
	AmOr64[&!color=#-39424]
	DmOr22c
	DmOr10a
	DmOr24a
	DmOr45b
	DmOr82a
	DmOr9a
	DmOr47a
	DmOr98b
	DmOr45a
	DmOr1a
	DmOr63a
	DmOr67b
	AmOr169[&!color=#-39424]
	AmOr168[&!color=#-39424]
	AmOr170[&!color=#-39424]
	TdomORCO3[&!color=#-65332]
	TdomORCO1[&!color=#-65332]
	TdomORCO2[&!color=#-65332]
	PsicORCO[&!color=#-13395712]
	AmOr2[&!color=#-39424]
	DmOr83b
	AmOr116[&!color=#-39424]
	AmOr73[&!color=#-39424]
	AmOr68[&!color=#-39424]
	AmOr69[&!color=#-39424]
	AmOr72[&!color=#-39424]
	AmOr70[&!color=#-39424]
	AmOr71[&!color=#-39424]
	DmOr7a
	DmOr42a
	DmOr43b
	DmOr22a
	DmOr22b
	DmOr59c
	DmOr42b
	DmOr59b
	DmOr98a
	DmOr85a
	DmOr33c
	DmOr33a
	DmOr33b
	DmOr23a
	DmOr59a
	DmOr2a
	DmOr19a
	DmOr19b
	DmOr46aA
	DmOr46aB
	DmOr71a
	DmOr94a
	DmOr94b
	TdomGR1[&!color=#-65332]
	DpuGr46[&!color=#-16777063]
	DpuGr44[&!color=#-16777063]
	DpuGr45[&!color=#-16777063]
	DpuGr42[&!color=#-16777063]
	DpuGr43[&!color=#-16777063]
	DpuGr55[&!color=#-16777063]
	DpuGr56[&!color=#-16777063]
	DmGr61a
	DmGr64a
	AmGr1[&!color=#-39424]
	AmGr2[&!color=#-39424]
	LsigGR2[&!color=#-10092493]
	DmGr64e
	DmGr5a
	DmGr64f
	DmGr64b
	DmGr64c
	DmGr64d
	DpuGr57[&!color=#-16777063]
	TdomGR2[&!color=#-65332]
	TdomGR3[&!color=#-65332]
	LsigGR4[&!color=#-10092493]
	AmGr3[&!color=#-39424]
	DmGr43a
	PsicGR1[&!color=#-13395712]
	TdomGR4[&!color=#-65332]
	LsigGR5[&!color=#-10092493]
	PsicGR2[&!color=#-13395712]
	DmGr66a
	DmGr33a
	AmGr7[&!color=#-39424]
	AmGrX[&!color=#-39424]
	AmGrZ[&!color=#-39424]
	AmGrY[&!color=#-39424]
	AmGr4[&!color=#-39424]
	AmGr5[&!color=#-39424]
	PsicGR3[&!color=#-13395712]
	DmGr28a
	DmGr28bb
	DmGr28bc
	DmGr28ba
	DmGr28be
	DmGr28bd
	AmGr10[&!color=#-39424]
	AmGr6[&!color=#-39424]
	DmGr9a
	DmGr59e
	DmGr59f
	DmGr2a
	DmGr98a
	DmGr8a
	DmGr98b
	DmGr98c
	DmGr98d
	DmGr39b
	DmGr23ab
	DmGr23ac
	DmGr59a
	DmGr59b
	DmGr58c
	DmGr36c
	DmGr36a
	DmGr36b
	DmGr59d
	DmGr59c
	DmGr47a
	DmGr22f
	DmGr22b
	DmGr22c
	DmGr22d
	DmGr22a
	DmGr22e
	DmGr10b
	DmGr85a
	DmGr77a
	DmGr58a
	DmGr58b
	DmGr10
	DmGr89a
	DmGr94a
	DmGr97a
	DmGr93a
	DmGr93b
	DmGr93c
	DmGr92a
	DmGr93d
;
end;
begin trees;
	tree tree_1 = [&R] (((DmGr47b[&!color=null]:1.90427,DmGr57a[&!color=null]:1.61594)[&!color=null,label=0.99]:1.00376,((DmGr32a[&!color=null]:0.92294,DmGr68a[&!color=null]:1.02456)[&!color=null,label=0.999]:0.89694,((DmGr39aa[&!color=null]:0.44487,DmGr39ad[&!color=null]:0.69004)[&!color=null,label=0.999]:0.6436,(DmGr39ab[&!color=null]:0.94826,DmGr39ac[&!color=null]:1.00859)[&!color=null,label=0.806…
end;
begin figtree;
	set appearance.backgroundColorAttribute="User Selection";
	set appearance.backgroundColour=#-1;
	set appearance.branchColorAttribute="User Selection";
	set appearance.branchLineWidth=1.0;
	set appearance.foregroundColour=#-16777216;
	set appearance.selectionColour=#-2144520576;
	set branchLabels.colorAttribute="User Selection";
	set branchLabels.displayAttribute="Branch times";
	set branchLabels.fontName="Agency FB";
	set branchLabels.fontSize=8;
	set branchLabels.fontStyle=0;
	set branchLabels.isShown=false;
	set branchLabels.significantDigits=4;
	set layout.expansion=0;
	set layout.layoutType="POLAR";
	set layout.zoom=0;
	set nodeBars.barWidth=4.0;
	set nodeLabels.colorAttribute="User Selection";
	set nodeLabels.displayAttribute="label";
	set nodeLabels.fontName="Arial";
	set nodeLabels.fontSize=12;
	set nodeLabels.fontStyle=0;
	set nodeLabels.isShown=true;
	set nodeLabels.significantDigits=2;
	set polarLayout.alignTipLabels=true;
	set polarLayout.angularRange=0;
	set polarLayout.rootAngle=0;
	set polarLayout.rootLength=100;
	set polarLayout.showRoot=true;
	set radialLayout.spread=0.0;
	set rectilinearLayout.alignTipLabels=true;
	set rectilinearLayout.curvature=0;
	set rectilinearLayout.rootLength=100;
	set scale.offsetAge=0.0;
	set scale.rootAge=1.0;
	set scale.scaleFactor=1.0;
	set scale.scaleRoot=false;
	set scaleAxis.automaticScale=true;
	set scaleAxis.fontSize=8.0;
	set scaleAxis.isShown=false;
	set scaleAxis.lineWidth=1.0;
	set scaleAxis.majorTicks=1.0;
	set scaleAxis.origin=0.0;
	set scaleAxis.reverseAxis=false;
	set scaleAxis.showGrid=true;
	set scaleAxis.significantDigits=4;
	set scaleBar.automaticScale=true;
	set scaleBar.fontSize=10.0;
	set scaleBar.isShown=true;
	set scaleBar.lineWidth=1.0;
	set scaleBar.scaleRange=0.0;
	set scaleBar.significantDigits=4;
	set tipLabels.colorAttribute="User Selection";
	set tipLabels.displayAttribute="Names";
	set tipLabels.fontName="Arial";
	set tipLabels.fontSize=12;
	set tipLabels.fontStyle=0;
	set tipLabels.isShown=true;
	set tipLabels.significantDigits=4;
	set trees.order=false;
	set trees.orderType="increasing";
	set trees.rooting=true;
	set trees.rootingType="User Selection";
	set trees.transform=false;
	set trees.transformType="cladogram";
end;
