# Supplementary material for: Evolution of insect olfactory receptors
Source: eLife. 2014 Mar 26;3:e02115. doi: 10.7554/eLife.02115 (PMC3966513; doi:10.7554/eLife.02115)
Supplement: Figure 8—source data 4. — DOI: http://dx.doi.org/10.7554/eLife.02115.024 [file elife02115s011.txt]

(((((DpulIR127:0.78677,((DpulIR131:0.60381,DpulIR130:0.57613)0.526:0.07867,(DpulIR129:0.45919,DpulIR128:0.50273)0.995:0.24951)0.956:0.27196)1.000:1.02037,(((LsigIR7:1.60610,((LsigIR2:1.49532,LsigIR3:1.15537)0.383:0.15717,(LsigIR1:1.30970,(LsigIR5:1.02991,(LsigIR4:1.05736,LsigIR6:0.80310)0.009:0.17833)0.987:0.59395)0.835:0.23736)0.928:0.27936)0.932:0.27013,DmelIR21a:2.03669)0.723:0.14052,(DmelIR68a:1.73234,DpulIR126:1.56858)0.966:0.40950)0.526:0.14845)0.838:0.17773,((DmelIR92a:1.45230,(DmelIR76a:1.01033,DmelIR41a:0.72421)1.000:0.86118)0.991:0.97138,TdomIR1:2.05811)0.655:0.39206)0.796:0.12637,((DmelIR87a:2.17745,(((DmelIR7e:1.06094,(DmelIR7f:1.12278,DmelIR7g:0.90508)0.722:0.24468)0.999:0.73259,(DmelIR7c:1.36653,DmelIR7d:1.84369)0.928:0.36396)0.337:0.14534,((DmelIR7a:1.04123,DmelIR11a:1.05746)1.000:0.88872,DmelIR7b:1.49012)0.335:0.28326)0.996:0.52336)0.035:0.20661,((((DmelIR100a:0.79847,DmelIR10a:1.05016)1.000:1.25427,((PsicIR4:0.66633,PsicIR3:0.74383)1.000:1.16273,(PsicIR2:1.28647,PsicIR1:1.64157)0.678:0.34401)0.966:0.43855)0.000:0.10027,DmelIR60a:3.15283)0.000:0.12727,(((DmelIR85a:1.55331,(DmelIR68b:0.57685,DmelIR68b2:0.34885)1.000:1.33702)0.941:0.36308,PhumIR225:1.80034)0.000:0.03137,(DmelIR56a:2.49013,((((((DmelIR52d:0.34737,DmelIR52c:0.39636)0.999:0.29924,(DmelIR52a:0.38019,DmelIR52b:0.50108)0.803:0.17355)1.000:1.08390,((DmelIR94e:0.62250,DmelIR94d:0.72948)1.000:0.70644,(DmelIR94f:1.36154,(DmelIR94g:1.06076,(DmelIR20a:0.66152,DmelIR94h:0.59150)0.998:0.43069)0.758:0.22160)0.993:0.39739)0.626:0.17047)0.000:0.03996,(DmelIR54a:1.40764,(DmelIR60d:0.37165,(DmelIR60b:0.43640,DmelIR60c:0.50148)0.194:0.10062)1.000:1.08186)0.483:0.15308)0.744:0.11965,(DmelIR67a:1.56321,((DmelIR47a:0.63926,DmelIR47b:1.46706)0.998:0.69734,(DmelIR94a:0.95760,(DmelIR94c:0.76689,DmelIR94b:0.79805)0.985:0.33629)0.985:0.37216)0.944:0.31989)0.139:0.28827)1.000:0.49293,(((DmelIR60e:1.36567,(DmelIR67c:0.98752,DmelIR67b:1.16791)0.786:0.19325)0.994:0.51519,(DmelIR48c:1.31318,(DmelIR48a:1.00789,DmelIR48b:0.43220)1.000:1.00198)0.981:0.39905)0.985:0.37931,(((DmelIR56d:1.61365,(DmelIR56c:1.48111,DmelIR62a:1.42013)0.344:0.16358)0.821:0.22583,(DmelIR51b:0.27100,DmelIR51a:0.39727)1.000:1.08408)0.267:0.19411,DmelIR56b:1.54088)0.602:0.16065)0.432:0.17306)0.154:0.20295)0.997:0.52581)0.851:0.17128)0.015:0.06037)0.993:0.31566)0.992:0.33966,((DpulIR133:1.45212,(DpulIR135:0.36171,DpulIR134:0.29522)1.000:0.94967)0.994:0.53549,((DpulIR164:1.58146,((DpulIR163:1.22629,(DpulIR140:0.83591,((DpulIR143:0.47907,((DpulIR145:0.28101,DpulIR142:0.54896)0.147:0.05411,DpulIR144:0.79103)0.577:0.06053)0.417:0.07372,DpulIR141:0.44118)0.999:0.46175)0.999:0.49766)0.855:0.17270,(DpulIR146:1.08480,((DpulIR147:1.01159,DpulIR148:0.90114)0.821:0.21766,(DpulIR149:0.81104,((((DpulIR150:0.36312,(DpulIR152:0.31676,DpulIR151:0.34944)0.000:0.07572)0.969:0.09744,(DpulIR153:0.43035,(DpulIR154:0.00394,DpulIR155:0.00954)1.000:0.27132)0.335:0.05286)0.538:0.07250,DpulIR156:0.25440)1.000:0.42128,((DpulIR159:0.48174,(DpulIR160:0.64106,(DpulIR157:0.63180,(DpulIR161:0.61369,DpulIR162:0.36382)0.618:0.08037)0.787:0.08182)0.996:0.21741)0.216:0.07450,DpulIR158:0.52555)0.995:0.26006)0.999:0.45460)0.992:0.32019)0.931:0.23020)0.956:0.30459)0.368:0.13464)0.764:0.07933,(((DpulIR205:0.99221,DpulIR204:0.87868)0.986:0.32405,((DpulIR165:0.82411,(DpulIR189:0.46241,((((DpulIR188:0.18543,DpulIR187:0.21601)1.000:0.36649,DpulIR190:0.48573)0.269:0.07472,(DpulIR191:0.40829,DpulIR192:0.29035)0.996:0.17446)0.987:0.14520,(DpulIR172:0.35842,(DpulIR171:0.41116,((DpulIR168:0.34960,((DpulIR166:0.13218,DpulIR167:0.20219)1.000:0.29218,DpulIR169:0.42974)0.989:0.15237)0.996:0.17238,((DpulIR174:0.34634,DpulIR173:0.20933)1.000:0.34076,((DpulIR178:0.30201,(DpulIR170:0.47015,DpulIR175:0.33913)0.939:0.11288)0.964:0.09613,(DpulIR176:0.43712,(DpulIR180:0.25396,((DpulIR183:0.12039,DpulIR182:0.15322)0.910:0.05195,((DpulIR177:0.30651,DpulIR179:0.21677)0.870:0.08199,((DpulIR184:0.11796,DpulIR186:0.06623)0.990:0.07298,(DpulIR185:0.11774,DpulIR181:0.27721)0.431:0.01150)0.998:0.12068)0.767:0.05137)0.333:0.05215)0.968:0.10722)0.827:0.07759)0.925:0.06486)0.703:0.02606)0.946:0.08491)0.228:0.03466)0.045:0.05982)0.649:0.07164)1.000:0.63142)0.998:0.37147,((DpulIR193:0.68453,((DpulIR198:0.43742,(DpulIR200:0.21606,DpulIR199:0.15641)1.000:0.29852)0.944:0.10389,((DpulIR196:0.36311,DpulIR197:0.30095)0.991:0.16687,(DpulIR194:0.50154,DpulIR195:0.63067)0.952:0.12064)0.779:0.07359)0.998:0.31620)1.000:0.36585,((DpulIR206:0.34129,(DpulIR207:0.09734,DpulIR208:0.07859)1.000:0.35670)1.000:0.40945,(DpulIR201:0.34311,(DpulIR203:0.36590,DpulIR202:0.29512)0.992:0.23320)1.000:0.64085)0.903:0.14580)0.838:0.15414)0.758:0.19747)0.995:0.38078,(DpulIR136:0.49255,(DpulIR137:0.56116,(DpulIR138:0.30187,DpulIR139:0.43158)0.142:0.09052)0.384:0.17171)1.000:1.30408)0.930:0.22267)0.973:0.31776)0.928:0.25137,((DmelIR40a:2.40718,(((DmelIR93a:1.43253,DpulIR93a:0.99206)1.000:0.90219,(DpulIR132:1.77693,(DmelIR76b:0.67600,(LsigIR76b:0.84959,(TdomIR76b:0.58088,PsicIR76b:0.48888)0.403:0.09137)0.494:0.18815)0.993:0.69806)0.989:0.65534)0.465:0.20247,((((LsigGluR9306:0.32717,LsigGluR16767:0.49901)1.000:1.39158,(((((DmelCG9935:0.45263,(Dpul|Dappu1|55220:0.34173,(DmelCG11155:0.30177,Dpul|Dappu1|55388:0.16976)0.956:0.07234)0.717:0.05816)1.000:0.37938,(Dpul|Dappu1|326779:0.25349,(DmelGlu-R1:0.24435,DmelGlu-R1B:0.10787)1.000:0.23876)1.000:0.84741)0.993:0.18516,((((DmelGluRIIC:0.65142,(DmelGluRIIA:0.37787,DmelGluRIIB:0.63585)0.789:0.13933)1.000:0.46560,DmelClumsy:0.48470)0.984:0.18179,PsicGluR7966:0.54482)1.000:0.25634,((TdomGluR39276:0.28750,DmelCG3822:0.22829)0.917:0.07275,((Dpul|Dappu1|309661:0.37127,Dpul|Dappu1|327119:0.34230)0.998:0.12340,LsigGluR5095:0.47762)0.503:0.04205)0.547:0.09397)0.924:0.10335)0.863:0.10650,TdomGluR19206:0.23108)0.841:0.06529,(PsicGluR636:0.60479,(DmelCG5621:0.38512,(DmelGluRIID:0.29219,DmelGluRIIE:0.30907)1.000:0.36958)0.999:0.20931)0.683:0.06706)0.989:0.45393)0.999:0.54999,((DpulIR25a:0.35252,((TdomIR25a:0.11827,(PsicIR25a:0.25852,DmelIR25a:0.38346)0.216:0.05892)0.457:0.03487,LsigIR25a:0.32847)0.974:0.21217)1.000:0.83913,(DmelIR8a:0.51941,(PsicIR8a:0.29510,(TdomIR8a:0.10465,LsigIR8a:0.34286)0.492:0.08790)0.967:0.27200)1.000:0.91957)1.000:0.61761)0.918:0.26633,(((Dpul|Dappu1|255143:0.23013,(DmelNmdar1:0.30679,LsigGluR5145:0.20857)0.978:0.15279)1.000:1.23103,(DmelNmdar2:0.32188,Dpul|Dappu1|41686:0.35043)1.000:1.46150)0.243:0.24629,Dpul|Dappu1|23710:2.31246)0.966:0.39898)0.999:0.68652)0.165:0.13366)0.837:0.10713,(((TdomIRIR2:1.13860,(LsigIR10:1.43706,LsigIR11:1.65803)0.824:0.40469)0.934:0.60792,((((LsigIR9:0.61067,DmelIR75d:1.35907)0.994:0.50930,(((PsicIR7:0.35374,PsicIR6:0.29822)0.992:0.36484,(Psic_26277__:0.57686,PsicIR9:0.88808)0.229:0.26302)0.998:0.60351,((DmelIR75b:0.42344,(DmelIR75a:0.75763,DmelIR75c:0.46895)0.927:0.21661)1.000:1.28833,(DmelIR84a:1.56005,DmelIR64a:1.30257)0.962:0.43130)0.685:0.14737)0.786:0.16285)0.158:0.18162,DmelIR31a:2.02654)0.518:0.19431,PsicIR5:2.08698)0.912:0.39337)0.973:0.47921,LsigIR8:2.27562)0.754:0.17221)0.443:0.08830);
